# Supplementary material for: Finding biological process modifications in cancer tissues by mining gene expression correlations
Source: BMC Bioinformatics. 2006 Jan 9;7:6. doi: 10.1186/1471-2105-7-6 (PMC1360676; doi:10.1186/1471-2105-7-6)
Supplement: Additional File 3 — This .csv file contains data for Table 5 – Relations in HCC. In this table are reported all the well-correlated gene pairs found for each GO term in HCC samples. The table presents: in the first column, the name of the GO term; in the second and third column, the CloneIDs of the two correlated genes. [file 1471-2105-7-6-S3.csv]

Gene Ontology Term	cloneid1	cloneid2
acute-phase response	195903	210548
amino acid metabolism	741988	23776
antigen presentation, endogenous antigen	810142	878798
antigen presentation, endogenous antigen	853906	810142
antigen presentation, exogenous antigen	417711	121275
antigen presentation, exogenous antigen	1631863	121275
antigen presentation, exogenous antigen	153411	121275
antigen presentation, exogenous antigen	258860	121275
antigen presentation, exogenous antigen	183337	121275
antigen presentation, exogenous antigen	840942	121275
antigen presentation, exogenous antigen	868332	121275
antigen presentation, exogenous antigen	1631863	417711
antigen presentation, exogenous antigen	153411	417711
antigen presentation, exogenous antigen	258860	417711
antigen presentation, exogenous antigen	183337	417711
antigen presentation, exogenous antigen	840942	417711
antigen presentation, exogenous antigen	868332	417711
antigen presentation, exogenous antigen	417711	1631863
antigen presentation, exogenous antigen	153411	1631863
antigen presentation, exogenous antigen	258860	1631863
antigen presentation, exogenous antigen	183337	1631863
antigen presentation, exogenous antigen	840942	1631863
antigen presentation, exogenous antigen	868332	1631863
antigen presentation, exogenous antigen	1631863	153411
antigen presentation, exogenous antigen	258860	153411
antigen presentation, exogenous antigen	183337	153411
antigen presentation, exogenous antigen	840942	153411
antigen presentation, exogenous antigen	868332	153411
antigen presentation, exogenous antigen	1631863	258860
antigen presentation, exogenous antigen	183337	258860
antigen presentation, exogenous antigen	840942	258860
antigen presentation, exogenous antigen	868332	258860
antigen presentation, exogenous antigen	1631863	183337
antigen presentation, exogenous antigen	840942	183337
antigen presentation, exogenous antigen	868332	183337
antigen presentation, exogenous antigen	1631863	840942
antigen presentation, exogenous antigen	868332	840942
antigen processing, endogenous antigen via MHC class I	810142	878798
antigen processing, endogenous antigen via MHC class I	853906	810142
antigen processing, exogenous antigen via MHC class II	417711	121275
antigen processing, exogenous antigen via MHC class II	1631863	121275
antigen processing, exogenous antigen via MHC class II	153411	121275
antigen processing, exogenous antigen via MHC class II	258860	121275
antigen processing, exogenous antigen via MHC class II	183337	121275
antigen processing, exogenous antigen via MHC class II	840942	121275
antigen processing, exogenous antigen via MHC class II	868332	121275
antigen processing, exogenous antigen via MHC class II	1631863	417711
antigen processing, exogenous antigen via MHC class II	153411	417711
antigen processing, exogenous antigen via MHC class II	258860	417711
antigen processing, exogenous antigen via MHC class II	183337	417711
antigen processing, exogenous antigen via MHC class II	840942	417711
antigen processing, exogenous antigen via MHC class II	868332	417711
antigen processing, exogenous antigen via MHC class II	417711	1631863
antigen processing, exogenous antigen via MHC class II	153411	1631863
antigen processing, exogenous antigen via MHC class II	258860	1631863
antigen processing, exogenous antigen via MHC class II	183337	1631863
antigen processing, exogenous antigen via MHC class II	840942	1631863
antigen processing, exogenous antigen via MHC class II	868332	1631863
antigen processing, exogenous antigen via MHC class II	1631863	153411
antigen processing, exogenous antigen via MHC class II	258860	153411
antigen processing, exogenous antigen via MHC class II	183337	153411
antigen processing, exogenous antigen via MHC class II	840942	153411
antigen processing, exogenous antigen via MHC class II	868332	153411
antigen processing, exogenous antigen via MHC class II	1631863	258860
antigen processing, exogenous antigen via MHC class II	183337	258860
antigen processing, exogenous antigen via MHC class II	840942	258860
antigen processing, exogenous antigen via MHC class II	868332	258860
antigen processing, exogenous antigen via MHC class II	1631863	183337
antigen processing, exogenous antigen via MHC class II	840942	183337
antigen processing, exogenous antigen via MHC class II	868332	183337
antigen processing, exogenous antigen via MHC class II	1631863	840942
antigen processing, exogenous antigen via MHC class II	868332	840942
antimicrobial humoral response (sensu Vertebrata)	47481	504226
antimicrobial humoral response (sensu Vertebrata)	704020	504226
antimicrobial humoral response (sensu Vertebrata)	950367	772261
apoptosis	813689	970613
apoptosis	813689	810724
apoptosis	43878	289551
apoptosis	825399	230562
apoptosis	813254	841070
ATP synthesis coupled proton transport	487373	1472150
ATP synthesis coupled proton transport	825312	1472150
ATP synthesis coupled proton transport	392622	1472150
ATP synthesis coupled proton transport	825312	487373
ATP synthesis coupled proton transport	392622	487373
ATP synthesis coupled proton transport	392622	611150
biological_process unknown	51657	325522
biological_process unknown	232772	245990
biological_process unknown	325370	768619
biological_process unknown	269923	840808
biological_process unknown	810923	814460
biological_process unknown	745019	814460
biological_process unknown	811108	811770
biological_process unknown	795213	898162
biological_process unknown	810349	235164
biological_process unknown	230218	770102
biological_process unknown	898162	795213
biological_process unknown	290422	795213
biological_process unknown	325370	745019
biological_process unknown	366067	366100
biological_process unknown	272090	589861
blood coagulation	71432	310519
blood coagulation	195723	85979
blood coagulation	810017	85979
blood coagulation	85690	85979
blood coagulation	85643	85979
blood coagulation	85690	195723
blood coagulation	241788	119882
blood coagulation	429555	119882
blood coagulation	714106	810017
blood coagulation	756556	85643
blood coagulation	429555	241788
blood coagulation	241788	429555
blood coagulation	756556	429555
carbohydrate metabolism	207082	725176
carbohydrate metabolism	327247	123579
cartilage condensation	813823	590264
cell adhesion	191664	823851
cell adhesion	138991	823851
cell adhesion	898092	823851
cell adhesion	489089	823851
cell adhesion	378488	823851
cell adhesion	138991	191664
cell adhesion	898092	191664
cell adhesion	897910	191664
cell adhesion	768561	191664
cell adhesion	489089	191664
cell adhesion	378488	191664
cell adhesion	489089	811848
cell adhesion	897910	138991
cell adhesion	489089	138991
cell adhesion	768561	898092
cell adhesion	378488	898092
cell adhesion	378488	768561
cell cycle	813586	359119
cell cycle	769921	359119
cell cycle	359119	814701
cell cycle	855390	814701
cell cycle	809557	814701
cell cycle	769921	814701
cell cycle	809557	855390
cell cycle	769921	855390
cell cycle	769921	809557
cell cycle	129865	769921
cell cycle arrest	1161155	39918
cell cycle arrest	343867	417361
cell cycle arrest	549933	417361
cell cycle arrest	549933	343867
cell growth	510381	136821
cell growth and/or maintenance	1476065	133136
cell growth and/or maintenance	138917	85394
cell growth and/or maintenance	782835	85394
cell growth and/or maintenance	451871	428585
cell growth and/or maintenance	490805	42076
cell growth and/or maintenance	296587	490805
cell motility	785793	232826
cell motility	593251	162208
cell motility	626502	162208
cell motility	898092	110788
cell motility	487988	110788
cell motility	813254	841070
cell motility	898092	813254
cell motility	772261	244801
cell motility	232826	785793
cell proliferation	878259	1473304
cell proliferation	837864	191904
cell proliferation	782450	130824
cell proliferation	293924	417226
cell proliferation	878259	842973
cell proliferation	755302	842973
cell proliferation	293924	878259
cell proliferation	199624	855061
cell proliferation	837864	786083
cell proliferation	344272	244355
cell proliferation	488019	384013
cell proliferation	52096	378488
cell surface receptor linked signal transduction	724588	755599
cell surface receptor linked signal transduction	208001	755037
cell surface receptor linked signal transduction	704459	229365
cell-cell signaling	811024	490961
cell-cell signaling	549933	809892
cell-cell signaling	549933	310406
cellular defense response	110788	297895
chemotaxis	714106	810017
chemotaxis	378488	768561
cholesterol biosynthesis	896949	73252
cholesterol metabolism	200263	126390
cholesterol metabolism	40365	825577
chromatin modification	241736	814080
chromatin modification	731039	241736
chromatin remodeling	417509	241736
chromatin remodeling	753400	241736
chromosome organization and biogenesis (sensu Eukarya)	214006	838774
chromosome organization and biogenesis (sensu Eukarya)	243784	838774
chromosome organization and biogenesis (sensu Eukarya)	789091	838774
chromosome organization and biogenesis (sensu Eukarya)	66317	838774
chromosome organization and biogenesis (sensu Eukarya)	283919	838774
chromosome organization and biogenesis (sensu Eukarya)	813149	838774
chromosome organization and biogenesis (sensu Eukarya)	290841	838774
chromosome organization and biogenesis (sensu Eukarya)	243784	214006
chromosome organization and biogenesis (sensu Eukarya)	789091	214006
chromosome organization and biogenesis (sensu Eukarya)	66317	214006
chromosome organization and biogenesis (sensu Eukarya)	283919	214006
chromosome organization and biogenesis (sensu Eukarya)	813149	214006
chromosome organization and biogenesis (sensu Eukarya)	290841	214006
chromosome organization and biogenesis (sensu Eukarya)	789091	243784
chromosome organization and biogenesis (sensu Eukarya)	66317	243784
chromosome organization and biogenesis (sensu Eukarya)	283919	243784
chromosome organization and biogenesis (sensu Eukarya)	813149	243784
chromosome organization and biogenesis (sensu Eukarya)	290841	243784
chromosome organization and biogenesis (sensu Eukarya)	66317	789091
chromosome organization and biogenesis (sensu Eukarya)	283919	789091
chromosome organization and biogenesis (sensu Eukarya)	813149	789091
chromosome organization and biogenesis (sensu Eukarya)	290841	789091
chromosome organization and biogenesis (sensu Eukarya)	283919	66317
chromosome organization and biogenesis (sensu Eukarya)	813149	66317
chromosome organization and biogenesis (sensu Eukarya)	290841	66317
chromosome organization and biogenesis (sensu Eukarya)	813149	283919
chromosome organization and biogenesis (sensu Eukarya)	290841	283919
chromosome organization and biogenesis (sensu Eukarya)	813149	290841
complement activation, classical pathway	376416	377346
complement activation, classical pathway	756556	377346
complement activation, classical pathway	756556	376416
complement activation, classical pathway	868652	376416
complement activation, classical pathway	868652	85624
complement activation, classical pathway	1637203	292833
complement activation, classical pathway	292833	1637203
CTP biosynthesis	755750	845363
cytokinesis	214572	295985
cytokinesis	769921	359119
cytokinesis	359119	842806
cytokinesis	898286	842806
cytokinesis	769921	842806
cytokinesis	204301	898286
cytokinesis	769921	898286
cytokinesis	214572	295985
cytokinesis	769921	359119
cytokinesis	359119	842806
cytokinesis	898286	842806
cytokinesis	769921	842806
cytokinesis	204301	898286
cytokinesis	769921	898286
cytokinesis	214572	295985
cytokinesis	769921	359119
cytokinesis	359119	842806
cytokinesis	898286	842806
cytokinesis	769921	842806
cytokinesis	204301	898286
cytokinesis	769921	898286
cytoskeleton organization and biogenesis	843321	740888
defense response	530185	212188
development	810485	325953
development	530282	52076
development	756405	141815
development	841332	141815
DNA repair	26997	789182
DNA replication	700721	951142
DNA replication	624627	951142
DNA replication	855390	951142
DNA replication	789182	951142
DNA replication	809557	951142
DNA replication	624627	700721
DNA replication	809557	700721
DNA replication	809557	731136
DNA replication	244652	203275
DNA replication	275871	203275
DNA replication	789182	203275
DNA replication	809557	203275
DNA replication	295473	203275
DNA replication	244652	275871
DNA replication	416959	265874
DNA replication	809557	855390
DNA replication	809557	789182
DNA replication	856489	789182
DNA replication initiation	809557	700721
DNA replication initiation	809557	855390
electron transport	884480	377152
electron transport	121628	126887
electron transport	121628	295843
electron transport	773106	85609
electron transport	838568	884480
electron transport	490778	884480
electron transport	512003	884480
electron transport	512003	782800
electron transport	810325	121628
electron transport	246619	121628
electron transport	813648	51826
electron transport	813830	838568
electron transport	246619	194949
electron transport	884993	490778
electron transport	246619	127486
endocytosis	192569	843291
energy pathways	51826	745542
energy pathways	838568	884480
energy pathways	392622	884480
energy pathways	392622	611150
energy pathways	813648	51826
exocytosis	163579	858293
fatty acid biosynthesis	810571	810711
fatty acid metabolism	840606	590759
fatty acid metabolism	1160618	310493
fatty acid metabolism	840606	21738
G1 phase of mitotic cell cycle	214572	295985
gluconeogenesis	742082	625923
glycine biosynthesis	123971	268711
glycolysis	949939	878578
GTP biosynthesis	755750	845363
heart development	415830	729957
heterophilic cell adhesion	47481	704459
heterophilic cell adhesion	232612	431397
heterophilic cell adhesion	201650	207989
immune response	755599	824602
immune response	417711	824602
immune response	724588	824602
immune response	183337	824602
immune response	810142	824602
immune response	840942	824602
immune response	549933	824602
immune response	868332	824602
immune response	289337	183811
immune response	771258	183811
immune response	344134	183811
immune response	247546	83210
immune response	755599	376416
immune response	1455976	376416
immune response	724588	588915
immune response	782513	588915
immune response	297895	306013
immune response	752557	306013
immune response	786308	306013
immune response	771258	306013
immune response	840942	306013
immune response	244355	306013
immune response	841332	306013
immune response	868332	306013
immune response	1631863	138369
immune response	624360	138369
immune response	810142	138369
immune response	853906	138369
immune response	417711	755599
immune response	724588	755599
immune response	490961	755599
immune response	782513	755599
immune response	183337	755599
immune response	810142	755599
immune response	840942	755599
immune response	1455976	755599
immune response	549933	755599
immune response	868332	755599
immune response	417711	297895
immune response	752557	297895
immune response	1631863	297895
immune response	258860	297895
immune response	840942	297895
immune response	244355	297895
immune response	841332	297895
immune response	868332	297895
immune response	755599	121275
immune response	417711	121275
immune response	1631863	121275
immune response	153411	121275
immune response	258860	121275
immune response	183337	121275
immune response	840942	121275
immune response	549933	121275
immune response	868332	121275
immune response	755599	417711
immune response	1631863	417711
immune response	153411	417711
immune response	258860	417711
immune response	183337	417711
immune response	840942	417711
immune response	235155	417711
immune response	549933	417711
immune response	868332	417711
immune response	344134	289337
immune response	290230	752557
immune response	1631863	752557
immune response	786308	752557
immune response	753931	752557
immune response	771258	752557
immune response	258860	752557
immune response	840942	752557
immune response	244355	752557
immune response	841332	752557
immune response	868332	752557
immune response	199663	447509
immune response	417711	1631863
immune response	153411	1631863
immune response	258860	1631863
immune response	183337	1631863
immune response	840942	1631863
immune response	549933	1631863
immune response	868332	1631863
immune response	841332	786308
immune response	235155	786308
immune response	244355	753931
immune response	841332	753931
immune response	1631863	153411
immune response	258860	153411
immune response	183337	153411
immune response	840942	153411
immune response	235155	153411
immune response	868332	153411
immune response	1631863	624360
immune response	183337	624360
immune response	810142	624360
immune response	853906	624360
immune response	1422723	624360
immune response	549933	624360
immune response	490961	724588
immune response	782513	724588
immune response	810142	724588
immune response	210405	724588
immune response	755599	490961
immune response	782513	490961
immune response	823696	490961
immune response	810142	490961
immune response	1422723	490961
immune response	210405	71434
immune response	244355	771258
immune response	841332	771258
immune response	1631863	258860
immune response	183337	258860
immune response	840942	258860
immune response	244355	258860
immune response	841332	258860
immune response	235155	258860
immune response	868332	258860
immune response	321739	823696
immune response	1631863	183337
immune response	810142	183337
immune response	840942	183337
immune response	235155	183337
immune response	549933	183337
immune response	868332	183337
immune response	1631863	810142
immune response	853906	810142
immune response	549933	810142
immune response	1631863	840942
immune response	841332	840942
immune response	235155	840942
immune response	549933	840942
immune response	868332	840942
immune response	841332	244355
immune response	1631863	853906
immune response	868332	841332
immune response	1631863	235155
immune response	868332	235155
immune response	549933	1455976
immune response	868332	549933
induction of apoptosis	795729	80484
inflammatory response	811161	842860
inflammatory response	753987	182977
inflammatory response	810242	343867
inflammatory response	810213	753987
intracellular protein transport	795402	432042
intracellular protein transport	251936	824906
intracellular protein transport	194318	824906
intracellular protein transport	684634	824906
intracellular protein transport	786202	150221
intracellular protein transport	296495	150221
intracellular protein transport	502585	322128
intracellular protein transport	380057	251936
intracellular protein transport	1607112	824025
intracellular protein transport	745249	264646
intracellular protein transport	739109	773381
intracellular protein transport	795402	610113
intracellular protein transport	342069	610113
intracellular protein transport	163579	882510
intracellular protein transport	770685	739109
intracellular protein transport	809466	739109
intracellular protein transport	490612	897971
intracellular protein transport	1607112	342069
intracellular protein transport	684634	239708
intracellular protein transport	192569	843291
intracellular protein transport	137296	343167
intracellular protein transport	296495	770675
intracellular protein transport	770675	296495
intracellular protein transport	210317	296495
intracellular signaling cascade	767183	730410
intracellular signaling cascade	178569	308588
intracellular signaling cascade	40303	308588
intracellular signaling cascade	461327	725746
intracellular signaling cascade	266106	230370
intracellular signaling cascade	84211	712668
intracellular signaling cascade	549933	712668
lipid binding	291255	825577
lipid metabolism	896949	73252
lipid metabolism	281039	85509
lipid metabolism	1473289	855385
lipid transport	809523	85509
lipid transport	291255	825577
lipid transport	809523	1472689
metabolism	840606	590759
metabolism	742115	809397
metabolism	213890	183200
metabolism	289818	461727
metabolism	82905	461727
metabolism	213890	461727
metabolism	840606	461727
metabolism	82905	289818
metabolism	247117	289818
metabolism	429799	666349
metabolism	502355	666349
metabolism	730942	742115
metabolism	82905	186664
metabolism	505059	186664
metabolism	197657	186664
metabolism	502355	186664
metabolism	502355	82905
metabolism	814409	299679
metabolism	429799	299274
metabolism	213890	23776
metabolism	66564	42793
metabolism	66564	296498
metabolism	487458	505059
metabolism	730942	505059
metabolism	66564	486436
metabolism	44505	486436
metabolism	666349	429799
metabolism	213890	429799
metabolism	502355	869375
metabolism	840606	213890
metabolism	666349	66564
metabolism	44505	66564
metabolism	666349	44505
metabolism	788180	840606
microtubule-based movement	612274	745138
microtubule-based movement	191603	745138
mitosis	970613	191904
mitosis	898286	814701
mitosis	769921	814701
mitosis	204301	898286
mitosis	769921	898286
mitosis	129865	769921
mRNA processing	206370	432194
mRNA processing	33690	26711
muscle development	138991	823851
muscle development	843159	503545
negative regulation of cell cycle	755750	845363
negative regulation of cell proliferation	755750	845363
negative regulation of cell proliferation	810612	85979
negative regulation of cell proliferation	417361	755599
negative regulation of cell proliferation	549933	755599
negative regulation of cell proliferation	68605	133273
negative regulation of cell proliferation	755599	417361
negative regulation of cell proliferation	343867	417361
negative regulation of cell proliferation	549933	417361
negative regulation of cell proliferation	549933	343867
negative regulation of cell proliferation	810612	897296
negative regulation of cell proliferation	549933	310406
neurogenesis	753931	141815
neurogenesis	155716	455123
nuclear mRNA splicing, via spliceosome	432564	950482
nuclear mRNA splicing, via spliceosome	47681	202904
nuclear mRNA splicing, via spliceosome	108667	197913
nuclear mRNA splicing, via spliceosome	898070	197913
nuclear mRNA splicing, via spliceosome	809648	950092
nuclear mRNA splicing, via spliceosome	809535	950092
nuclear mRNA splicing, via spliceosome	47681	950092
nuclear mRNA splicing, via spliceosome	293576	950092
nuclear mRNA splicing, via spliceosome	278650	293576
nuclear mRNA splicing, via spliceosome	293576	278650
nucleoside triphosphate biosynthesis	755750	845363
nucleosome assembly	214006	838774
nucleosome assembly	243784	838774
nucleosome assembly	789091	838774
nucleosome assembly	66317	838774
nucleosome assembly	283919	838774
nucleosome assembly	813149	838774
nucleosome assembly	290841	838774
nucleosome assembly	243784	214006
nucleosome assembly	789091	214006
nucleosome assembly	66317	214006
nucleosome assembly	283919	214006
nucleosome assembly	813149	214006
nucleosome assembly	290841	214006
nucleosome assembly	789091	243784
nucleosome assembly	66317	243784
nucleosome assembly	283919	243784
nucleosome assembly	813149	243784
nucleosome assembly	290841	243784
nucleosome assembly	66317	789091
nucleosome assembly	283919	789091
nucleosome assembly	813149	789091
nucleosome assembly	290841	789091
nucleosome assembly	283919	66317
nucleosome assembly	813149	66317
nucleosome assembly	290841	66317
nucleosome assembly	244652	275871
nucleosome assembly	813149	283919
nucleosome assembly	290841	283919
nucleosome assembly	813149	290841
positive regulation of cell proliferation	241788	119882
positive regulation of cell proliferation	429555	119882
positive regulation of cell proliferation	429555	241788
positive regulation of cell proliferation	40303	49560
positive regulation of cell proliferation	241788	429555
protein amino acid dephosphorylation	770027	244951
protein amino acid phosphorylation	769712	124605
protein amino acid phosphorylation	531028	323522
protein amino acid phosphorylation	713382	323522
protein amino acid phosphorylation	146868	323522
protein amino acid phosphorylation	769712	323522
protein amino acid phosphorylation	214572	295985
protein amino acid phosphorylation	898286	729929
protein amino acid phosphorylation	712401	730410
protein amino acid phosphorylation	713382	133820
protein amino acid phosphorylation	160664	196282
protein amino acid phosphorylation	75009	784224
protein amino acid phosphorylation	590544	745402
protein amino acid phosphorylation	327094	745402
protein amino acid phosphorylation	267634	200916
protein amino acid phosphorylation	108815	200916
protein amino acid phosphorylation	898286	842806
protein amino acid phosphorylation	813689	842806
protein amino acid phosphorylation	770697	842806
protein amino acid phosphorylation	788511	323506
protein amino acid phosphorylation	796876	323506
protein amino acid phosphorylation	265060	323506
protein amino acid phosphorylation	265060	788511
protein amino acid phosphorylation	713382	531028
protein amino acid phosphorylation	362853	531028
protein amino acid phosphorylation	347702	752631
protein amino acid phosphorylation	75009	752631
protein amino acid phosphorylation	796876	813689
protein amino acid phosphorylation	323506	108815
protein amino acid phosphorylation	769712	146868
protein amino acid phosphorylation	854645	52629
protein amino acid phosphorylation	770697	52085
protein biosynthesis	1862035	1472753
protein biosynthesis	303048	1472753
protein biosynthesis	131653	841348
protein biosynthesis	809578	841348
protein biosynthesis	1486109	627277
protein biosynthesis	1861383	204614
protein biosynthesis	812988	810753
protein biosynthesis	1492412	588728
protein biosynthesis	884644	588728
protein biosynthesis	884546	588728
protein biosynthesis	1868648	588728
protein biosynthesis	303048	588728
protein biosynthesis	837904	588728
protein biosynthesis	322561	588728
protein biosynthesis	809578	588728
protein biosynthesis	815303	796885
protein biosynthesis	1492412	796885
protein biosynthesis	1862035	796885
protein biosynthesis	813997	796885
protein biosynthesis	884546	796885
protein biosynthesis	1868648	796885
protein biosynthesis	80265	796885
protein biosynthesis	322561	796885
protein biosynthesis	594724	796885
protein biosynthesis	884842	1492412
protein biosynthesis	1862035	1492412
protein biosynthesis	813997	1492412
protein biosynthesis	884546	1492412
protein biosynthesis	1868648	1492412
protein biosynthesis	80265	1492412
protein biosynthesis	303048	1492412
protein biosynthesis	837904	1492412
protein biosynthesis	322561	1492412
protein biosynthesis	884867	884842
protein biosynthesis	322561	884842
protein biosynthesis	594724	884842
protein biosynthesis	884644	1862035
protein biosynthesis	884546	1862035
protein biosynthesis	1868648	1862035
protein biosynthesis	80265	1862035
protein biosynthesis	303048	1862035
protein biosynthesis	837904	1862035
protein biosynthesis	322561	1862035
protein biosynthesis	811867	811097
protein biosynthesis	204614	756820
protein biosynthesis	884546	884644
protein biosynthesis	1868648	884644
protein biosynthesis	303048	884644
protein biosynthesis	837904	884644
protein biosynthesis	322561	884644
protein biosynthesis	809578	884644
protein biosynthesis	810445	298963
protein biosynthesis	824568	857319
protein biosynthesis	80265	813997
protein biosynthesis	594724	813997
protein biosynthesis	1868648	884546
protein biosynthesis	80265	884546
protein biosynthesis	303048	884546
protein biosynthesis	837904	884546
protein biosynthesis	322561	884546
protein biosynthesis	809578	884546
protein biosynthesis	50754	127396
protein biosynthesis	325520	127396
protein biosynthesis	594724	127396
protein biosynthesis	80265	1868648
protein biosynthesis	950709	1868648
protein biosynthesis	837904	1868648
protein biosynthesis	322561	1868648
protein biosynthesis	809578	1868648
protein biosynthesis	755474	884655
protein biosynthesis	882515	810445
protein biosynthesis	322561	80265
protein biosynthesis	1861383	80265
protein biosynthesis	594724	50754
protein biosynthesis	85318	50754
protein biosynthesis	837904	303048
protein biosynthesis	322561	303048
protein biosynthesis	809578	303048
protein biosynthesis	837904	309494
protein biosynthesis	322561	837904
protein biosynthesis	809578	837904
protein biosynthesis	277163	198093
protein biosynthesis	80265	322561
protein biosynthesis	809578	322561
protein biosynthesis	321359	594724
protein biosynthesis	85318	594724
protein biosynthesis	755474	277163
protein complex assembly	782811	770027
protein complex assembly	788415	815303
protein complex assembly	714213	782811
protein complex assembly	205490	788415
protein complex assembly	841059	244355
proteolysis and peptidolysis	71432	310519
proteolysis and peptidolysis	143887	823851
proteolysis and peptidolysis	376416	377346
proteolysis and peptidolysis	771142	377346
proteolysis and peptidolysis	741977	377346
proteolysis and peptidolysis	1010103	241481
proteolysis and peptidolysis	771142	376416
proteolysis and peptidolysis	210548	85979
proteolysis and peptidolysis	810550	30850
proteolysis and peptidolysis	741977	210548
proteolysis and peptidolysis	68977	624360
proteolysis and peptidolysis	376416	771142
proteolysis and peptidolysis	741977	771142
proteolysis and peptidolysis	85497	741977
proteolysis and peptidolysis	141623	812088
proton transport	487373	1472150
proton transport	825312	1472150
proton transport	392622	1472150
proton transport	825312	487373
proton transport	392622	487373
proton transport	392622	611150
regulation of blood pressure	429555	241788
regulation of blood pressure	241788	429555
regulation of cell cycle	214572	295985
regulation of cell cycle	713382	770027
regulation of cell cycle	239877	754221
regulation of transcription from Pol II promoter	50614	824074
regulation of transcription, DNA-dependent	245198	22991
regulation of transcription, DNA-dependent	745503	320763
regulation of transcription, DNA-dependent	724588	824602
regulation of transcription, DNA-dependent	361899	824602
regulation of transcription, DNA-dependent	177737	855586
regulation of transcription, DNA-dependent	488422	172783
regulation of transcription, DNA-dependent	711961	172783
regulation of transcription, DNA-dependent	246869	233581
regulation of transcription, DNA-dependent	214537	233581
regulation of transcription, DNA-dependent	177621	504543
regulation of transcription, DNA-dependent	450386	504543
regulation of transcription, DNA-dependent	626716	204737
regulation of transcription, DNA-dependent	853562	130153
regulation of transcription, DNA-dependent	138550	130153
regulation of transcription, DNA-dependent	840062	814080
regulation of transcription, DNA-dependent	251529	812994
regulation of transcription, DNA-dependent	293576	840062
regulation of transcription, DNA-dependent	488422	298963
regulation of transcription, DNA-dependent	739090	364329
regulation of transcription, DNA-dependent	1742044	884546
regulation of transcription, DNA-dependent	754600	767183
regulation of transcription, DNA-dependent	177621	773246
regulation of transcription, DNA-dependent	265874	488422
regulation of transcription, DNA-dependent	711961	488422
regulation of transcription, DNA-dependent	1700815	1011443
regulation of transcription, DNA-dependent	566440	1011443
regulation of transcription, DNA-dependent	258860	50519
regulation of transcription, DNA-dependent	755373	562115
regulation of transcription, DNA-dependent	566440	782811
regulation of transcription, DNA-dependent	853562	782811
regulation of transcription, DNA-dependent	280907	782811
regulation of transcription, DNA-dependent	416959	265874
regulation of transcription, DNA-dependent	711961	265874
regulation of transcription, DNA-dependent	280907	416959
regulation of transcription, DNA-dependent	788421	296429
regulation of transcription, DNA-dependent	361899	296429
regulation of transcription, DNA-dependent	129725	246869
regulation of transcription, DNA-dependent	566440	247081
regulation of transcription, DNA-dependent	687054	566440
regulation of transcription, DNA-dependent	853562	566440
regulation of transcription, DNA-dependent	296587	490805
regulation of transcription, DNA-dependent	138550	853562
regulation of translational initiation	1486109	627277
regulation of translational initiation	50754	773192
response to organic substance	144894	770027
response to wounding	898092	813254
Rho protein signal transduction	771196	159118
RNA splicing	770027	950482
RNA splicing	897594	950482
RNA splicing	79688	950482
RNA splicing	432564	950482
RNA splicing	108667	197913
RNA splicing	898070	197913
signal transduction	712401	183811
signal transduction	810036	141959
signal transduction	531028	323522
signal transduction	825399	323522
signal transduction	36684	502397
signal transduction	774446	34778
signal transduction	399318	133136
signal transduction	160664	196282
signal transduction	1011443	811150
signal transduction	379200	811150
signal transduction	36684	298963
signal transduction	345128	298963
signal transduction	788511	323506
signal transduction	209655	323506
signal transduction	265060	323506
signal transduction	712401	293032
signal transduction	265060	788511
signal transduction	898148	50519
signal transduction	712401	50519
signal transduction	827132	50519
signal transduction	360778	28012
signal transduction	490612	590544
signal transduction	898148	714106
signal transduction	321386	344432
signal transduction	827132	898148
signal transduction	265060	209655
signal transduction	26021	788285
signal transduction	34671	321386
signal transduction	323506	108815
signal transduction	827132	712401
small GTPase mediated signal transduction	704905	321189
small GTPase mediated signal transduction	827132	271952
small GTPase mediated signal transduction	827132	50887
small GTPase mediated signal transduction	1593318	884641
sodium ion transport	51406	625623
transcription	378502	232789
transcription	163174	813410
transcription from Pol II promoter	378502	232789
transport	773344	502721
transport	51406	625623
ubiquitin cycle	837864	786083
ubiquitin-dependent protein catabolism	773617	80708
UTP biosynthesis	755750	845363
