# Supplementary material for: Finding biological process modifications in cancer tissues by mining gene expression correlations
Source: BMC Bioinformatics. 2006 Jan 9;7:6. doi: 10.1186/1471-2105-7-6 (PMC1360676; doi:10.1186/1471-2105-7-6)
Supplement: Additional File 4 — This .csv file contains data for Table 6 – Relations in LIV. In this table are reported all the well-correlated gene pairs found for each GO term in LIV samples. The table presents: in the first column, the name of the GO term; in the second and third column, the CloneIDs of the two correlated genes. [file 1471-2105-7-6-S4.csv]

Gene Ontology Term	cloneid1	cloneid2
aerobic respiration	852520	797016
anti-apoptosis	34852	838149
anti-apoptosis	781222	771220
antigen presentation, exogenous antigen	153411	121275
antigen presentation, exogenous antigen	1631863	417711
antigen presentation, exogenous antigen	183337	417711
antigen presentation, exogenous antigen	840942	417711
antigen presentation, exogenous antigen	417711	1631863
antigen presentation, exogenous antigen	840942	1631863
antigen presentation, exogenous antigen	868332	1631863
antigen presentation, exogenous antigen	183337	153411
antigen presentation, exogenous antigen	868332	840942
antigen processing, exogenous antigen via MHC class II	153411	121275
antigen processing, exogenous antigen via MHC class II	1631863	417711
antigen processing, exogenous antigen via MHC class II	183337	417711
antigen processing, exogenous antigen via MHC class II	840942	417711
antigen processing, exogenous antigen via MHC class II	417711	1631863
antigen processing, exogenous antigen via MHC class II	840942	1631863
antigen processing, exogenous antigen via MHC class II	868332	1631863
antigen processing, exogenous antigen via MHC class II	183337	153411
antigen processing, exogenous antigen via MHC class II	868332	840942
antimicrobial humoral response (sensu Vertebrata)	704020	504226
apoptosis	781222	417018
apoptosis	340734	770670
apoptosis	197791	309092
apoptosis	502369	230562
apoptosis	769019	267634
ATP synthesis coupled proton transport	487373	1472150
ATP synthesis coupled proton transport	611150	1472150
ATP synthesis coupled proton transport	825312	1472150
ATP synthesis coupled proton transport	392622	1472150
ATP synthesis coupled proton transport	856650	840768
ATP synthesis coupled proton transport	825312	611150
ATP synthesis coupled proton transport	392622	611150
biological_process unknown	490361	325522
biological_process unknown	489823	66767
biological_process unknown	110772	66767
biological_process unknown	233349	811770
biological_process unknown	110772	489823
biological_process unknown	366067	366100
blood coagulation	119882	85097
blood coagulation	241788	119882
carbohydrate metabolism	300103	878689
cation transport	502364	490945
cell adhesion	825335	416256
cell adhesion	897978	453183
cell adhesion	341051	359597
cell cycle	134525	139278
cell cycle	323506	309591
cell cycle	767994	788109
cell cycle	841093	127099
cell cycle	323506	841093
cell growth	364840	813266
cell growth	841067	364840
cell growth and/or maintenance	753700	244652
cell growth and/or maintenance	897158	244652
cell growth and/or maintenance	773192	244652
cell growth and/or maintenance	949928	754275
cell growth and/or maintenance	244652	753700
cell growth and/or maintenance	244652	897158
cell growth and/or maintenance	133236	841698
cell growth and/or maintenance	814260	841698
cell motility	856420	232826
cell motility	785793	232826
cell motility	230370	841070
cell motility	232826	856420
cell motility	785793	856420
cell motility	232826	785793
cell proliferation	878835	191904
cell proliferation	594266	782450
cell surface receptor linked signal transduction	724588	755599
cell surface receptor linked signal transduction	782812	755037
cell surface receptor linked signal transduction	782812	884644
cell surface receptor linked signal transduction	898281	810213
cell-cell signaling	288663	754355
ceramide metabolism	823876	754221
chemotaxis	786109	772261
chemotaxis	323506	786109
chromosome organization and biogenesis (sensu Eukarya)	243784	214006
chromosome organization and biogenesis (sensu Eukarya)	789091	214006
chromosome organization and biogenesis (sensu Eukarya)	283919	214006
chromosome organization and biogenesis (sensu Eukarya)	813149	214006
chromosome organization and biogenesis (sensu Eukarya)	290841	214006
chromosome organization and biogenesis (sensu Eukarya)	789091	243784
chromosome organization and biogenesis (sensu Eukarya)	283919	243784
chromosome organization and biogenesis (sensu Eukarya)	813149	243784
chromosome organization and biogenesis (sensu Eukarya)	290841	243784
chromosome organization and biogenesis (sensu Eukarya)	283919	789091
chromosome organization and biogenesis (sensu Eukarya)	290841	789091
chromosome organization and biogenesis (sensu Eukarya)	290841	283919
chromosome organization and biogenesis (sensu Eukarya)	813149	290841
complement activation, classical pathway	376416	377346
complement activation, classical pathway	85624	377346
cytoskeleton organization and biogenesis	843321	740888
development	810485	325953
development	813462	303035
development	869187	813698
development	809981	811145
development	782203	788109
development	755952	41208
DNA repair	795296	626364
DNA repair	364840	788109
DNA repair	364840	753987
DNA replication	626364	244652
DNA replication	125183	244652
electron transport	595620	624634
electron transport	852520	624634
electron transport	782800	797016
electron transport	838568	797016
electron transport	84880	797016
electron transport	512003	797016
electron transport	813648	797016
electron transport	366132	797016
electron transport	852520	797016
electron transport	814773	843263
electron transport	129146	843263
electron transport	129146	840894
electron transport	896962	85609
electron transport	490778	884480
electron transport	512003	884480
electron transport	366132	884480
electron transport	753457	71672
electron transport	813648	71672
electron transport	488303	80946
electron transport	813830	433474
electron transport	770570	896962
electron transport	838568	782800
electron transport	813648	782800
electron transport	852520	782800
electron transport	813648	838568
electron transport	753457	595620
electron transport	813648	595620
electron transport	852520	595620
electron transport	813648	753457
electron transport	852520	753457
electron transport	366132	490778
electron transport	884993	490778
electron transport	852520	813648
electron transport	884993	366132
electron transport	135083	248454
endocytosis	897626	35236
energy pathways	611150	884480
energy pathways	825312	884480
energy pathways	263894	896962
energy pathways	838568	611150
energy pathways	825312	611150
energy pathways	813648	611150
energy pathways	392622	611150
energy pathways	825312	838568
energy pathways	813648	838568
energy pathways	813648	825312
ER to Golgi transport	785840	843265
ER to Golgi transport	232612	786202
ER to Golgi transport	786202	342069
ER to Golgi transport	785840	137296
fatty acid metabolism	1160618	742115
glycolysis	813648	843335
glycolysis	813648	826077
G-protein coupled receptor protein signaling pathway	814961	1492426
G-protein coupled receptor protein signaling pathway	1492426	79808
immune response	344134	183811
immune response	490961	588915
immune response	782513	588915
immune response	724588	755599
immune response	1455976	755599
immune response	153411	121275
immune response	1631863	417711
immune response	183337	417711
immune response	840942	417711
immune response	1631863	752557
immune response	417711	1631863
immune response	840942	1631863
immune response	868332	1631863
immune response	291348	842860
immune response	183337	153411
immune response	210405	624360
immune response	782513	724588
immune response	1422723	724588
immune response	289496	490961
immune response	782513	490961
immune response	823696	490961
immune response	1422723	490961
immune response	823696	782513
immune response	1422723	782513
immune response	810213	488499
immune response	242952	488499
immune response	1631863	810142
immune response	810213	714453
immune response	208001	291348
immune response	242952	291348
immune response	868332	840942
immune response	242952	810213
inactivation of MAPK	823876	854899
inactivation of MAPK	823876	754221
induction of apoptosis	795729	754200
induction of apoptosis	823876	248957
induction of apoptosis	823876	754221
intracellular protein transport	812167	142139
intracellular protein transport	743804	810992
intracellular protein transport	897971	810992
intracellular protein transport	812167	810992
intracellular protein transport	743804	150221
intracellular protein transport	795402	150221
intracellular protein transport	897971	150221
intracellular protein transport	812167	150221
intracellular protein transport	811956	150221
intracellular protein transport	137296	150221
intracellular protein transport	490612	150221
intracellular protein transport	812167	322128
intracellular protein transport	295255	199833
intracellular protein transport	897971	825451
intracellular protein transport	812167	825451
intracellular protein transport	137296	825451
intracellular protein transport	150221	753381
intracellular protein transport	897971	753381
intracellular protein transport	343167	753381
intracellular protein transport	137296	753381
intracellular protein transport	785840	753381
intracellular protein transport	264646	452780
intracellular protein transport	739109	773381
intracellular protein transport	322553	610113
intracellular protein transport	296495	882510
intracellular protein transport	35236	882510
intracellular protein transport	208401	882510
intracellular protein transport	490612	882510
intracellular protein transport	529147	882510
intracellular protein transport	192569	739109
intracellular protein transport	208401	795402
intracellular protein transport	203351	897971
intracellular protein transport	137296	897971
intracellular protein transport	785840	897971
intracellular protein transport	786202	342069
intracellular protein transport	343167	342069
intracellular protein transport	195313	812167
intracellular protein transport	811956	812167
intracellular protein transport	208401	812167
intracellular protein transport	137296	812167
intracellular protein transport	490612	812167
intracellular protein transport	785840	123117
intracellular protein transport	35236	811956
intracellular protein transport	208401	811956
intracellular protein transport	490612	811956
intracellular protein transport	301963	587290
intracellular protein transport	786202	296495
intracellular protein transport	897626	35236
intracellular protein transport	208401	35236
intracellular protein transport	490612	35236
intracellular protein transport	898242	897626
intracellular protein transport	490612	897626
intracellular protein transport	299388	897626
intracellular protein transport	490612	208401
intracellular protein transport	785840	898242
intracellular protein transport	785840	137296
intracellular protein transport	529147	490612
intracellular signaling cascade	461327	812289
intracellular signaling cascade	133178	452780
intracellular signaling cascade	322553	610113
intracellular signaling cascade	230370	725746
intracellular signaling cascade	266106	725746
intracellular signaling cascade	461327	725746
intracellular signaling cascade	812289	230370
intracellular signaling cascade	461327	230370
intracellular signaling cascade	295255	267634
intracellular signaling cascade	301963	587290
intracellular signaling cascade	755952	85541
intra-Golgi transport	812167	810992
intra-Golgi transport	812167	855684
lipid binding	112397	1872828
male gonad development	490805	245099
metabolism	202213	186664
metabolism	1471841	950700
metabolism	271006	950700
metabolism	841287	37653
metabolism	841287	289288
metabolism	840606	289288
metabolism	841685	841287
metabolism	429799	299274
metabolism	202213	429799
metabolism	502355	869375
microtubule-based movement	612274	745138
mitochondrial electron transport, NADH to ubiquinone	307933	377152
mitochondrial transport	784253	772304
morphogenesis	856420	488499
mRNA processing	26711	124629
mRNA processing	290054	124629
mRNA processing	364840	26711
mRNA processing	364840	460673
mRNA-nucleus export	33299	26711
negative regulation of cell cycle	360778	704905
negative regulation of cell growth	823876	754221
negative regulation of cell proliferation	1391682	301061
negative regulation of cell proliferation	144797	188232
negative regulation of tyrosine phosphorylation of Stat3 protein	823876	754221
neurogenesis	301836	756931
neurogenesis	301836	878835
neurogenesis	288663	754355
N-linked glycosylation	431655	344720
N-linked glycosylation	267808	840404
nuclear mRNA splicing, via spliceosome	197913	202904
nuclear mRNA splicing, via spliceosome	950092	202904
nuclear mRNA splicing, via spliceosome	67074	202904
nuclear mRNA splicing, via spliceosome	809535	202904
nuclear mRNA splicing, via spliceosome	293576	202904
nuclear mRNA splicing, via spliceosome	278650	824041
nuclear mRNA splicing, via spliceosome	809535	197913
nuclear mRNA splicing, via spliceosome	898265	197913
nuclear mRNA splicing, via spliceosome	898070	197913
nuclear mRNA splicing, via spliceosome	418126	197913
nuclear mRNA splicing, via spliceosome	293576	197913
nuclear mRNA splicing, via spliceosome	827156	950092
nuclear mRNA splicing, via spliceosome	809535	67074
nuclear mRNA splicing, via spliceosome	827156	67074
nuclear mRNA splicing, via spliceosome	204755	809535
nuclear mRNA splicing, via spliceosome	827156	809535
nuclear mRNA splicing, via spliceosome	293576	809535
nuclear mRNA splicing, via spliceosome	293576	827156
nuclear mRNA splicing, via spliceosome	293576	898265
nuclear mRNA splicing, via spliceosome	293576	898070
nucleosome assembly	843075	244652
nucleosome assembly	243784	214006
nucleosome assembly	789091	214006
nucleosome assembly	283919	214006
nucleosome assembly	813149	214006
nucleosome assembly	290841	214006
nucleosome assembly	789091	243784
nucleosome assembly	283919	243784
nucleosome assembly	813149	243784
nucleosome assembly	290841	243784
nucleosome assembly	283919	789091
nucleosome assembly	290841	789091
nucleosome assembly	244652	843075
nucleosome assembly	290841	283919
nucleosome assembly	813149	290841
positive regulation of cell proliferation	241788	119882
positive regulation of I-kappaB kinase/NF-kappaB cascade	769019	809413
positive regulation of I-kappaB kinase/NF-kappaB cascade	142184	260628
positive regulation of I-kappaB kinase/NF-kappaB cascade	841260	811024
positive regulation of I-kappaB kinase/NF-kappaB cascade	796876	142184
positive regulation of I-kappaB kinase/NF-kappaB cascade	796876	898281
protein amino acid dephosphorylation	756666	244951
protein amino acid dephosphorylation	756666	770027
protein amino acid dephosphorylation	451855	897788
protein amino acid dephosphorylation	823876	854899
protein amino acid dephosphorylation	823876	754221
protein amino acid phosphorylation	1391682	124605
protein amino acid phosphorylation	1391682	323522
protein amino acid phosphorylation	345077	323522
protein amino acid phosphorylation	124474	502397
protein amino acid phosphorylation	160664	196282
protein amino acid phosphorylation	126474	784224
protein amino acid phosphorylation	1391682	784224
protein amino acid phosphorylation	855864	745402
protein amino acid phosphorylation	769019	323506
protein amino acid phosphorylation	345077	1391682
protein amino acid phosphorylation	323506	267634
protein amino acid phosphorylation	773637	267634
protein amino acid phosphorylation	769019	267634
protein amino acid phosphorylation	769019	950603
protein amino acid phosphorylation	812289	108815
protein amino acid phosphorylation	796134	108815
protein amino acid phosphorylation	769579	345077
protein amino acid phosphorylation	769579	146868
protein amino acid phosphorylation	241530	45641
protein amino acid phosphorylation	429234	898070
protein amino acid phosphorylation	342349	241530
protein biosynthesis	815303	187266
protein biosynthesis	950709	187266
protein biosynthesis	198093	187266
protein biosynthesis	841070	204614
protein biosynthesis	78841	359723
protein biosynthesis	198093	359723
protein biosynthesis	1492412	588728
protein biosynthesis	78841	815303
protein biosynthesis	198093	815303
protein biosynthesis	755474	815303
protein biosynthesis	884546	884842
protein biosynthesis	884867	884842
protein biosynthesis	811867	884644
protein biosynthesis	809578	884644
protein biosynthesis	841070	1486109
protein biosynthesis	837904	1486109
protein biosynthesis	1861383	857319
protein biosynthesis	322561	884546
protein biosynthesis	80265	127396
protein biosynthesis	325520	127396
protein biosynthesis	80265	1868648
protein biosynthesis	322561	1868648
protein biosynthesis	755474	884655
protein biosynthesis	824568	810445
protein biosynthesis	325520	80265
protein biosynthesis	322561	80265
protein biosynthesis	322561	358736
protein biosynthesis	204614	195813
protein biosynthesis	198093	195813
protein biosynthesis	325520	884867
protein biosynthesis	198093	884867
protein biosynthesis	198093	78841
protein biosynthesis	755474	182977
protein biosynthesis	325520	811867
protein biosynthesis	824568	26729
protein biosynthesis	80265	325520
protein biosynthesis	358736	325520
protein biosynthesis	322561	325520
protein biosynthesis	755474	198093
protein biosynthesis	810979	824568
protein complex assembly	815303	810992
protein complex assembly	788415	815303
protein folding	897570	882484
proteolysis and peptidolysis	376416	377346
proteolysis and peptidolysis	210548	85979
proteolysis and peptidolysis	68977	624360
proteolysis and peptidolysis	852520	1456118
proton transport	487373	1472150
proton transport	611150	1472150
proton transport	825312	1472150
proton transport	392622	1472150
proton transport	856650	840768
proton transport	825312	611150
proton transport	392622	611150
Ras protein signal transduction	840600	788654
regulation of cell adhesion	823876	754221
regulation of cell cycle	823876	854899
regulation of cell cycle	247081	815239
regulation of cell cycle	754221	811956
regulation of cell cycle	823876	811956
regulation of cell cycle	730018	786083
regulation of cell cycle	754221	789318
regulation of cell cycle	823876	789318
regulation of cell cycle	823876	754221
regulation of cell differentiation	823876	754221
regulation of DNA replication	823876	754221
regulation of growth	823876	754221
regulation of mitosis	784129	755385
regulation of transcription	823876	754221
regulation of transcription from Pol II promoter	853562	22991
regulation of transcription from Pol II promoter	417226	271441
regulation of transcription from Pol II promoter	163174	296095
regulation of transcription, DNA-dependent	51975	22991
regulation of transcription, DNA-dependent	853562	22991
regulation of transcription, DNA-dependent	262231	320763
regulation of transcription, DNA-dependent	788421	487861
regulation of transcription, DNA-dependent	50794	753234
regulation of transcription, DNA-dependent	293576	129725
regulation of transcription, DNA-dependent	471266	172783
regulation of transcription, DNA-dependent	211275	810036
regulation of transcription, DNA-dependent	245198	744052
regulation of transcription, DNA-dependent	488422	744052
regulation of transcription, DNA-dependent	853562	744052
regulation of transcription, DNA-dependent	771220	504543
regulation of transcription, DNA-dependent	416959	810948
regulation of transcription, DNA-dependent	281031	139278
regulation of transcription, DNA-dependent	211275	139278
regulation of transcription, DNA-dependent	280735	139278
regulation of transcription, DNA-dependent	293576	139278
regulation of transcription, DNA-dependent	322759	824511
regulation of transcription, DNA-dependent	251529	812994
regulation of transcription, DNA-dependent	1388395	812994
regulation of transcription, DNA-dependent	177621	128426
regulation of transcription, DNA-dependent	858153	626716
regulation of transcription, DNA-dependent	788421	309591
regulation of transcription, DNA-dependent	488422	298963
regulation of transcription, DNA-dependent	33438	298963
regulation of transcription, DNA-dependent	488422	70675
regulation of transcription, DNA-dependent	1388395	417509
regulation of transcription, DNA-dependent	815287	281031
regulation of transcription, DNA-dependent	296429	281031
regulation of transcription, DNA-dependent	211275	281031
regulation of transcription, DNA-dependent	280735	281031
regulation of transcription, DNA-dependent	28098	281031
regulation of transcription, DNA-dependent	293576	281031
regulation of transcription, DNA-dependent	293576	815287
regulation of transcription, DNA-dependent	73381	884546
regulation of transcription, DNA-dependent	725746	897806
regulation of transcription, DNA-dependent	773208	897806
regulation of transcription, DNA-dependent	788421	745503
regulation of transcription, DNA-dependent	1700815	488422
regulation of transcription, DNA-dependent	724588	840691
regulation of transcription, DNA-dependent	809648	771220
regulation of transcription, DNA-dependent	1388395	134942
regulation of transcription, DNA-dependent	755373	562115
regulation of transcription, DNA-dependent	868630	858153
regulation of transcription, DNA-dependent	293576	781050
regulation of transcription, DNA-dependent	788421	296429
regulation of transcription, DNA-dependent	28098	296429
regulation of transcription, DNA-dependent	293576	296429
regulation of transcription, DNA-dependent	280735	211275
regulation of transcription, DNA-dependent	122238	868630
regulation of transcription, DNA-dependent	293576	280735
regulation of transcription, DNA-dependent	293576	28098
regulation of translation	135247	40567
regulation of translation	823876	754221
regulation of translation	823876	135247
regulation of translational initiation	884867	773192
regulation of Wnt receptor signaling pathway	823876	754221
response to organic substance	823876	754221
response to stress	135247	323506
RNA processing	358457	786544
RNA processing	358457	287745
RNA splicing	841226	202904
RNA splicing	197913	202904
RNA splicing	67074	202904
RNA splicing	786592	202904
RNA splicing	809535	202904
RNA splicing	754221	202904
RNA splicing	197913	841226
RNA splicing	754221	841226
RNA splicing	730633	197913
RNA splicing	786592	197913
RNA splicing	809535	197913
RNA splicing	898070	197913
RNA splicing	418126	197913
RNA splicing	490772	1032796
RNA splicing	724387	1032796
RNA splicing	827156	490772
RNA splicing	79688	770027
RNA splicing	827156	753653
RNA splicing	898070	730633
RNA splicing	786592	67074
RNA splicing	809535	67074
RNA splicing	827156	67074
RNA splicing	809535	786592
RNA splicing	827156	786592
RNA splicing	898070	786592
RNA splicing	204755	809535
RNA splicing	827156	809535
RNA splicing	754221	809535
RNA splicing	823876	809535
RNA splicing	418126	897594
RNA splicing	432564	897594
RNA splicing	754221	204755
RNA splicing	754221	827156
RNA splicing	823876	754221
second-messenger-mediated signaling	823876	754221
signal transduction	345077	323522
signal transduction	884641	323522
signal transduction	701231	502397
signal transduction	813168	364934
signal transduction	160664	196282
signal transduction	323506	309591
signal transduction	108815	309591
signal transduction	490612	323506
signal transduction	769019	323506
signal transduction	811956	841698
signal transduction	134439	841698
signal transduction	490612	841698
signal transduction	753400	811956
signal transduction	490612	811956
signal transduction	884641	345077
signal transduction	241530	45641
signal transduction	360778	704905
small GTPase mediated signal transduction	150221	321189
small GTPase mediated signal transduction	39677	321189
small GTPase mediated signal transduction	163579	321189
small GTPase mediated signal transduction	856420	472186
small GTPase mediated signal transduction	856420	163579
transcription	232789	128426
transcription	280735	211275
transcription from Pol II promoter	322759	813410
transport	625623	72050
transport	134419	770444
transport	80946	134419
transport	725340	1127840
ubiquitin cycle	773617	344555
ubiquitin cycle	773617	950356
ubiquitin cycle	898138	669367
ubiquitin cycle	713862	281904
ubiquitin cycle	344555	773617
ubiquitin cycle	124116	773617
ubiquitin cycle	48167	773617
ubiquitin cycle	773617	713862
ubiquitin cycle	134172	713862
ubiquitin cycle	785847	51328
ubiquitin cycle	124116	48167
ubiquitin-dependent protein catabolism	773617	525518
ubiquitin-dependent protein catabolism	773617	950356
ubiquitin-dependent protein catabolism	898138	669367
ubiquitin-dependent protein catabolism	837864	624429
