# Supplementary material for: Finding biological process modifications in cancer tissues by mining gene expression correlations
Source: BMC Bioinformatics. 2006 Jan 9;7:6. doi: 10.1186/1471-2105-7-6 (PMC1360676; doi:10.1186/1471-2105-7-6)
Supplement: Additional File 1 — This .csv file contains data for Table 3 – Bootstrap with random GO term annotation. In this table are reported complete results for our first bootstrap analysis (shuffling GO term annotation). The table presents: in the first column, the name of the GO term; in the second (pairs HCC) the number of correlations present in the cancer samples; in the third (pairs LIV), the number of correlations found in the normal tissues; in the fourth and fifth column the mean and the standard deviation as computed by bootstrap analysis for HCC samples; in the sixth and seventh column, the mean and the standard deviation as computed by bootstrap analysis for LIV samples. [file 1471-2105-7-6-S1.csv]

GO term	pairs hcc	pairs liv	mean hcc	stdev hcc	mean liv	stdev liv
acute-phase response	1	0	0.15	0.366347549	0.3	0.732695097
aerobic respiration	0	1	0	0	0	0
amino acid metabolism	1	0	0.35	0.489360485	0.7	0.801314709
anti-apoptosis	0	2	0.5	1.100239208	1.05	0.944513241
antigen presentation, endogenous antigen	2	0	0	0	0	0
antigen presentation, exogenous antigen	28	8	0.1	0.307793506	0.1	0.307793506
antigen processing, endogenous antigen via MHC class I	2	0	0.05	0.223606798	0	0
antigen processing, exogenous antigen via MHC class II	28	8	0.1	0.307793506	0.1	0.307793506
antimicrobial humoral response (sensu Vertebrata)	3	1	0.3	0.923380517	0.55	0.825577947
apoptosis	5	5	4.8	2.504732363	7.35	5.060424363
ATP synthesis coupled proton transport	6	7	0.2	0.410391341	0.15	0.366347549
biological_process unknown	14	6	15.4	5.985948458	17.2	6.074970219
blood coagulation	12	2	1.05	1.050062655	1.3	1.341640786
carbohydrate metabolism	2	1	2.45	2.235479461	4.15	3.498495917
cartilage condensation	1	0	0	0	0	0
cation transport	0	1	0.2	0.523148364	0.2	0.410391341
cell adhesion	17	3	7.8	1.935812083	11.4	5.557356433
cell cycle	10	5	2.2	2.238420496	2.3	2.202868943
cell cycle arrest	4	0	0.45	0.510417786	1.15	2.033275812
cell growth	1	2	0.3	0.571240571	0.35	0.587142949
cell motility	8	4	1.8	2.261811105	1.65	1.565247584
cell proliferation	12	2	9.45	4.98919886	10.1	5.310367219
cell surface receptor linked signal transduction	3	4	1.85	1.725200217	1.85	1.598519051
cell-cell signaling	3	1	1.85	1.225818738	2.8	3.381061808
cellular defense response	1	0	0.2	0.410391341	0.2	0.410391341
ceramide metabolism	0	1	0	0	0	0
chemotaxis	2	2	0.95	1.431782106	1.2	1.794729125
cholesterol biosynthesis	1	0	0.15	0.366347549	0.1	0.307793506
cholesterol metabolism	2	0	0.2	0.410391341	0.25	0.716350399
chromatin modification	2	0	0.6	0.88257995	0.4	0.820782682
chromatin remodeling	2	0	0.1	0.307793506	0.15	0.366347549
chromosome organization and biogenesis (sensu Eukarya)	28	13	0.4	0.88257995	1.05	1.538112309
complement activation, classical pathway	6	2	0.25	0.550119604	0.05	0.223606798
CTP biosynthesis	1	0	0	0	0	0
cytokinesis	7	0	1.15	1.089422831	1	1.076055174
cytoskeleton organization and biogenesis	1	1	0.15	0.366347549	0.4	0.753937035
defense response	1	0	0.35	0.74515982	0.65	0.988086934
development	4	6	10.55	4.006245125	15.15	7.527318667
DNA repair	1	3	0.85	0.87509398	0.75	1.019545823
DNA replication	18	2	1.45	1.820208201	1.45	1.35627198
DNA replication initiation	2	0	0.05	0.223606798	0	0
electron transport	15	35	7.4	4.296877691	9	4.611199182
endocytosis	1	1	0.45	0.510417786	0.15	0.489360485
energy pathways	5	10	0.95	1.050062655	1.35	1.843195166
ER to Golgi transport	0	4	0.3	0.571240571	0.35	0.670820393
exocytosis	1	0	0.05	0.223606798	0.05	0.223606798
fatty acid biosynthesis	1	0	0.3	0.470162346	0.3	0.470162346
fatty acid metabolism	3	1	0.65	0.988086934	0.55	0.944513241
G1 phase of mitotic cell cycle	1	0	0	0	0	0
gluconeogenesis	1	0	0	0	0.05	0.223606798
glycine biosynthesis	1	0	0	0	0	0
glycolysis	1	2	0.15	0.489360485	0.1	0.307793506
G-protein coupled receptor protein signaling pathway	0	2	1.25	1.164157703	1.15	1.755442664
GTP biosynthesis	1	0	0	0	0	0
heart development	1	0	0.1	0.307793506	0	0
heterophilic cell adhesion	3	0	0.15	0.489360485	0.35	0.670820393
immune response	133	31	10.35	4.727021985	10.5	3.720497986
inactivation of MAPK	0	2	0	0	0.15	0.366347549
induction of apoptosis	1	3	1.3	1.128576187	1.4	1.465390194
inflammatory response	4	0	1.6	1.729009452	1.65	1.663066287
intracellular protein transport	23	57	18.1	7.752079517	20.3	8.297748585
intracellular signaling cascade	7	11	8.95	3.966637181	8.45	4.477722635
intra-Golgi transport	0	2	0.1	0.307793506	0.05	0.223606798
lipid metabolism	3	0	1.2	1.196486083	2.7	1.976173868
lipid transport	3	0	0.35	0.670820393	0.45	0.686332741
male gonad development	0	1	0	0	0	0
metabolism	33	10	9.45	3.363503812	8.95	4.019361039
microtubule-based movement	2	1	0	0	0.05	0.223606798
mitochondrial electron transport, NADH to ubiquinone	0	1	0	0	0.15	0.366347549
mitochondrial transport	0	1	0	0	0	0
mitosis	6	0	0.7	0.864504726	1	0.794719414
morphogenesis	0	1	0.45	0.944513241	0.5	0.688247202
mRNA processing	2	4	0.75	1.069923755	0.8	1.056309365
mRNA-nucleus export	0	1	0	0	0.05	0.223606798
muscle development	2	0	0.65	0.933302004	0.6	1.095445115
negative regulation of cell cycle	1	1	0.2	0.410391341	0.65	0.812727701
negative regulation of cell growth	0	1	0.3	0.470162346	0.15	0.366347549
negative regulation of cell proliferation	10	2	1.95	1.276302225	2.25	2.336776908
negative regulation of tyrosine phosphorylation of Stat3 protein	0	1	0	0	0	0
neurogenesis	2	3	1.45	1.099042646	2.55	2.064104241
N-linked glycosylation	0	2	0.45	0.944513241	0.45	0.604805319
nuclear mRNA splicing, via spliceosome	9	20	1.7	1.417930293	2	1.973508764
nucleoside triphosphate biosynthesis	1	0	0.05	0.223606798	0	0
nucleosome assembly	29	14	0.15	0.366347549	0.55	0.604805319
positive regulation of cell proliferation	4	1	0.7	0.656946685	0.95	1.145931017
positive regulation of I-kappaB kinase/NF-kappaB cascade	0	5	2.55	1.986136159	2.9	1.618966532
protein amino acid dephosphorylation	1	5	2.1	1.774082417	3.6	3.362330019
protein amino acid phosphorylation	31	21	37.7	8.808488729	43.15	14.64770505
protein biosynthesis	86	39	8.35	5.163383224	7.45	4.223680111
protein complex assembly	5	2	0.95	1.276302225	1.3	2.054520049
protein folding	0	1	0.65	0.812727701	0.4	0.753937035
proteolysis and peptidolysis	14	4	4.15	2.852053738	4.45	3.3478194
proton transport	6	7	0.3	0.470162346	0.1	0.307793506
Ras protein signal transduction	0	1	0	0	0.05	0.223606798
regulation of blood pressure	1	0	0.15	0.366347549	0.05	0.223606798
regulation of cell adhesion	0	1	0.15	0.366347549	0.15	0.366347549
regulation of cell cycle	3	8	2.35	1.496487115	2.65	2.30045762
regulation of cell differentiation	0	1	0	0	0.05	0.223606798
regulation of DNA replication	0	1	0.05	0.223606798	0	0
regulation of growth	0	1	0.05	0.223606798	0.05	0.223606798
regulation of mitosis	0	1	0	0	0	0
regulation of transcription	0	1	0.05	0.223606798	0.15	0.366347549
regulation of transcription from Pol II promoter	1	3	3.55	2.187885304	5.15	2.888725816
regulation of transcription, DNA-dependent	42	52	86.55	16.30135609	88.7	26.37203463
regulation of translation	0	3	0.2	0.695852374	0.2	0.410391341
regulation of translational initiation	2	1	0.05	0.223606798	0.25	0.444261658
regulation of Wnt receptor signaling pathway	0	1	0.05	0.223606798	0.1	0.447213595
response to organic substance	1	1	0.1	0.307793506	0.1	0.447213595
response to stress	0	1	0.75	0.910465468	0.55	0.944513241
response to wounding	1	0	0	0	0	0
Rho protein signal transduction	1	0	0.05	0.223606798	0.2	0.410391341
RNA processing	0	2	0.45	0.759154655	0.55	0.998683344
RNA splicing	6	34	2.25	1.517442447	2.65	1.843195166
second-messenger-mediated signaling	0	1	0.05	0.223606798	0	0
signal transduction	30	17	24.7	8.131161631	31.65	12.74558747
small GTPase mediated signal transduction	4	5	1.35	1.460893742	1.15	1.268027893
sodium ion transport	1	0	0.1	0.307793506	0.15	0.366347549
transcription	2	2	1.55	1.234376041	1.5	2.013114895
transcription from Pol II promoter	1	1	0.2	0.410391341	0.75	1.118033989
transport	2	4	4.45	2.502104377	3.95	2.742933505
ubiquitin cycle	1	10	2.05	1.538112309	2.3	2.735728518
ubiquitin-dependent protein catabolism	1	4	0.8	1.00524938	0.35	0.489360485
UTP biosynthesis	1	0	0.05	0.223606798	0	0
