# Supplementary material for: Finding biological process modifications in cancer tissues by mining gene expression correlations
Source: BMC Bioinformatics. 2006 Jan 9;7:6. doi: 10.1186/1471-2105-7-6 (PMC1360676; doi:10.1186/1471-2105-7-6)
Supplement: Additional File 2 — This .csv file contains data for Table 4 – Bootstrap with random HCC/LIV assignment. In this table are reported complete results for our second bootstrap analysis (random assignment to HCC/LIV class). The table presents: in the first column, the name of the GO term; in the second (pairs HCC) the number of correlations present in the cancer samples; in the third (pairs LIV), the number of correlations found in the normal tissues; in the fourth and fifth column the mean and the standard deviation as computed by bootstrap analysis for HCC samples; in the sixth and seventh column, the mean and the standard deviation as computed by bootstrap analysis for LIV samples. [file 1471-2105-7-6-S2.csv]

GO term	pairs hcc	pairs liv	mean hcc	stdev hcc	mean liv	stdev liv
acute-phase response	1	0	2.35	1.136708082	2.35	1.386969434
aerobic respiration	0	1	0.65	0.489360485	0.75	0.444261658
amino acid metabolism	1	0	5.15	1.496487115	4.7	1.838191331
anti-apoptosis	0	2	0.65	0.670820393	0.65	0.74515982
antigen presentation, endogenous antigen	2	0	1.9	0.552506251	2	0.458831468
antigen presentation, exogenous antigen	28	8	26.75	1.712953743	26.95	1.468081455
antigen processing, endogenous antigen via MHC class I	2	0	1.9	0.552506251	2	0.458831468
antigen processing, exogenous antigen via MHC class II	28	8	26.75	1.712953743	26.95	1.468081455
antimicrobial humoral response (sensu Vertebrata)	3	1	2.7	1.080935268	2.85	1.039989878
apoptosis	5	5	4.85	2.007223796	4.1	1.651155895
ATP synthesis coupled proton transport	6	7	5.3	1.866604009	5.2	1.641565363
biological_process unknown	14	6	15.4	5.092822607	13.75	3.274703683
blood coagulation	12	2	13.55	5.093597633	10.85	3.328900561
carbohydrate metabolism	2	1	4.05	2.187885304	4.2	2.375311614
cartilage condensation	1	0	0.5	0.512989176	0.6	0.50262469
cation transport	0	1	0	0	0	0
cell adhesion	17	3	16.25	4.024595436	17.15	3.232645975
cell cycle	10	5	18.55	4.582288557	16	3.539253564
cell cycle arrest	4	0	1	1.076055174	1.2	1.399247918
cell growth	1	2	1.45	1.050062655	1.8	1.105012503
cell motility	8	4	7.7	2.29645035	7.1	1.713721712
cell proliferation	12	2	16.4	4.109040098	15.1	4.278465047
cell surface receptor linked signal transduction	3	4	5	2.339590607	4.4	1.602629418
cell-cell signaling	3	1	2.15	1.496487115	3.05	1.190974833
cellular defense response	1	0	0.5	0.606976979	0.55	0.686332741
ceramide metabolism	0	1	0	0	0	0
chemotaxis	2	2	2.05	1.099042646	2.85	0.988086934
cholesterol biosynthesis	1	0	0.7	0.801314709	0.95	0.686332741
cholesterol metabolism	2	0	3.4	0.753937035	2.9	0.788068926
chromatin modification	2	0	2.2	0.523148364	2.25	0.638666374
chromatin remodeling	2	0	2.15	0.587142949	1.95	0.759154655
chromosome organization and biogenesis (sensu Eukarya)	28	13	30	0.858395075	29.85	0.988086934
complement activation, classical pathway	6	2	10.95	2.211810404	9.75	2.48945143
CTP biosynthesis	1	0	1.3	0.571240571	1	0
cytokinesis	7	0	13.4	3.704904289	10.3	3.728976154
cytoskeleton organization and biogenesis	1	1	0.85	0.366347549	0.95	0.223606798
defense response	1	0	0.75	0.444261658	0.9	0.307793506
development	4	6	10.1	2.71254396	10.25	2.268201235
DNA repair	1	3	1.15	1.089422831	1.2	1.281446551
DNA replication	18	2	25.2	5.818301434	22.8	5.754632002
DNA replication initiation	2	0	1.6	1.046296728	1.1	1.020835571
electron transport	15	35	31.75	9.158688713	26.35	7.929126852
endocytosis	1	1	0.2	0.410391341	0.15	0.366347549
energy pathways	5	10	6.75	2.48945143	5.75	1.618153594
ER to Golgi transport	0	4	0.35	0.489360485	0.4	0.50262469
exocytosis	1	0	0.85	0.87509398	1.1	1.071152847
fatty acid biosynthesis	1	0	0.95	0.394034463	0.85	0.366347549
fatty acid metabolism	3	1	12	3.699217556	9.9	3.552612086
G1 phase of mitotic cell cycle	1	0	0.45	0.510417786	0.3	0.470162346
gluconeogenesis	1	0	1.8	0.767771896	1.2	0.410391341
glycine biosynthesis	1	0	0.9	0.307793506	1	0
glycolysis	1	2	0.7	0.656946685	0.9	0.718184846
G-protein coupled receptor protein signaling pathway	0	2	0.75	0.966545667	0.75	0.850696309
GTP biosynthesis	1	0	1.3	0.571240571	1	0
heart development	1	0	0.15	0.366347549	0.1	0.307793506
heterophilic cell adhesion	3	0	2.1	0.552506251	2.15	0.670820393
immune response	133	31	92.2	16.66259599	92.45	16.22368314
inactivation of MAPK	0	2	0.5	0.606976979	0.45	0.604805319
induction of apoptosis	1	3	2.4	1.465390194	2.3	1.174285897
inflammatory response	4	0	1.95	1.145931017	2.15	1.225818738
intracellular protein transport	23	57	37.7	10.61825637	35.15	10.99892339
intracellular signaling cascade	7	11	16.8	3.914883879	14.5	5.453149742
intra-Golgi transport	0	2	0	0	0	0
lipid metabolism	3	0	5.35	2.254235779	4.15	2.007223796
lipid transport	3	0	4.25	1.970172314	3.7	1.719853115
male gonad development	0	1	0	0	0	0
metabolism	33	10	98.95	28.29631741	80.9	24.66384526
microtubule-based movement	2	1	3.4	0.994722918	3.5	1.235441536
mitochondrial electron transport, NADH to ubiquinone	0	1	0	0	0	0
mitochondrial transport	0	1	0.05	0.223606798	0	0
mitosis	6	0	15.6	3.315037509	12.4	3.084767329
morphogenesis	0	1	0.35	0.587142949	0.15	0.366347549
mRNA processing	2	4	3.4	2.036508881	2.6	1.313893371
mRNA-nucleus export	0	1	0.85	0.366347549	0.55	0.510417786
muscle development	2	0	1.35	1.268027893	1.55	1.145931017
negative regulation of cell cycle	1	1	1	0	1	0
negative regulation of cell growth	0	1	0.65	0.587142949	0.3	0.470162346
negative regulation of cell proliferation	10	2	5.8	2.19089023	7	2.361979544
negative regulation of tyrosine phosphorylation of Stat3 protein	0	1	0	0	0	0
neurogenesis	2	3	3.35	2.007223796	2.45	1.145931017
N-linked glycosylation	0	2	0.25	0.444261658	0.45	0.604805319
nuclear mRNA splicing, via spliceosome	9	20	8.75	3.891623934	8.65	2.960707597
nucleoside triphosphate biosynthesis	1	0	1	0	1	0
nucleosome assembly	29	14	29.7	1.031095483	29.65	1.136708082
positive regulation of cell proliferation	4	1	5.15	1.87153188	5	1.376494403
positive regulation of I-kappaB kinase/NF-kappaB cascade	0	5	2.8	1.281446551	2.65	1.814415956
protein amino acid dephosphorylation	1	5	3.5	1.468977446	2.85	1.663066287
protein amino acid phosphorylation	31	21	49.3	11.12181356	44.75	10.25401077
protein biosynthesis	86	39	58.25	16.35422044	59.95	17.13560467
protein complex assembly	5	2	2.85	1.039989878	2.5	1.100239208
protein folding	0	1	0	0	0.05	0.223606798
proteolysis and peptidolysis	14	4	17.65	4.625728961	15.75	4.228661602
proton transport	6	7	5.2	1.794729125	5.1	1.586124041
Ras protein signal transduction	0	1	0.05	0.223606798	0.3	0.470162346
regulation of blood pressure	1	0	0.95	0.394034463	1	0
regulation of cell adhesion	0	1	0	0	0	0
regulation of cell cycle	3	8	3.85	1.725200217	3.85	1.980829172
regulation of cell differentiation	0	1	0	0	0	0
regulation of DNA replication	0	1	0	0	0.05	0.223606798
regulation of growth	0	1	0	0	0	0
regulation of mitosis	0	1	0	0	0	0
regulation of transcription	0	1	0	0	0.1	0.307793506
regulation of transcription from Pol II promoter	1	3	4	1.835325871	3.3	1.301820588
regulation of transcription, DNA-dependent	42	52	61.75	13.78357146	63.6	14.20674414
regulation of translation	0	3	1.5	1	1.6	0.940324692
regulation of translational initiation	2	1	0.8	1.151657844	0.85	0.670820393
regulation of Wnt receptor signaling pathway	0	1	0	0	0	0
response to organic substance	1	1	0.4	0.50262469	0.5	0.512989176
response to stress	0	1	0.65	0.74515982	1.2	0.833508753
response to wounding	1	0	0.1	0.307793506	0.1	0.307793506
Rho protein signal transduction	1	0	0.55	0.604805319	0.35	0.489360485
RNA processing	0	2	1.15	0.87509398	0.9	0.852241626
RNA splicing	6	34	9.8	4.606631376	10.15	3.297127937
second-messenger-mediated signaling	0	1	0	0	0	0
signal transduction	30	17	34.6	8.203978496	34.75	6.812334015
small GTPase mediated signal transduction	4	5	3.05	2.038446261	2.4	1.635140425
sodium ion transport	1	0	0.25	0.550119604	0.2	0.410391341
transcription	2	2	2.9	1.744163199	2.6	1.142481141
transcription from Pol II promoter	1	1	0.15	0.366347549	0.3	0.470162346
transport	2	4	6.1	2.770141551	5.65	2.777257261
ubiquitin cycle	1	10	4.75	2.048748013	5.1	1.83245593
ubiquitin-dependent protein catabolism	1	4	2.3	1.341640786	2.75	1.164157703
UTP biosynthesis	1	0	1.3	0.571240571	1	0
